# Supplementary material for: Approach to Malnutrition and Oral Nutrition Therapy in Adults with IBD: What to Consider
Source: Nutrients. 2026 Jan 8;18(2):204. doi: 10.3390/nu18020204 (PMC12844968; doi:10.3390/nu18020204)
Supplement: Supplementary file 1 [file nutrients-18-00204-s001.zip]

Archive with 1 entries (1 files):
- nutrients-4015752-supplementary.pdf
